# Supplementary material for: Data of microwave assisted extraction and conventional hot water extraction of Dendrobium Sonia ‘Earsakul’ orchid flower
Source: Data Brief. 2020 Jun 21;31:105906. doi: 10.1016/j.dib.2020.105906 (PMC7329924; doi:10.1016/j.dib.2020.105906)
Supplement: Supplementary file 1 [file mmc1.xlsx]

## Sheet: Visible spectra
Wavelength	MAE	HWE		Extraction condition:
400	0.6361	0.5793		MAE:	1:3 g/ml	800 W	8 min
401	0.6014	0.5463		HWE:	1:3 g/ml	80ºC	120 min
402	0.5694	0.5163
403	0.5401	0.4882		Dilution factor (DF):
404	0.5136	0.4631		MAE	5
405	0.4891	0.4398		HWE	2
406	0.4666	0.4184
407	0.4463	0.3991
408	0.4281	0.3816
409	0.4114	0.3658
410	0.3962	0.3513
411	0.3828	0.3386
412	0.371	0.327
413	0.3602	0.3169
414	0.351	0.3078
415	0.3426	0.2999
416	0.335	0.2926
417	0.3287	0.2864
418	0.3229	0.2809
419	0.3178	0.2761
420	0.3137	0.272
421	0.3099	0.2686
422	0.307	0.2657
423	0.3046	0.2636
424	0.3027	0.2617
425	0.3015	0.2604
426	0.3005	0.2594
427	0.2999	0.2589
428	0.2999	0.2587
429	0.3002	0.259
430	0.3011	0.2597
431	0.3022	0.2609
432	0.3036	0.2623
433	0.3055	0.2639
434	0.3075	0.2657
435	0.3097	0.2676
436	0.3119	0.27
437	0.3143	0.2722
438	0.3167	0.2746
439	0.3195	0.277
440	0.3222	0.2797
441	0.3251	0.2823
442	0.3277	0.2848
443	0.3304	0.2873
444	0.3331	0.2898
445	0.3356	0.2924
446	0.3384	0.2947
447	0.3412	0.2974
448	0.3441	0.3001
449	0.3471	0.3031
450	0.3504	0.3061
451	0.354	0.3095
452	0.3581	0.3133
453	0.3623	0.3174
454	0.3671	0.3218
455	0.3721	0.3267
456	0.378	0.332
457	0.3841	0.3377
458	0.3907	0.344
459	0.3978	0.3505
460	0.4052	0.3574
461	0.4131	0.3648
462	0.4213	0.3725
463	0.43	0.3804
464	0.4382	0.3882
465	0.4469	0.3964
466	0.4555	0.4045
467	0.4639	0.4123
468	0.4721	0.4199
469	0.4796	0.4272
470	0.4869	0.4336
471	0.4931	0.4395
472	0.4988	0.4449
473	0.5037	0.4494
474	0.508	0.4533
475	0.5118	0.4568
476	0.5153	0.4601
477	0.5187	0.4632
478	0.5223	0.4666
479	0.5263	0.4702
480	0.5309	0.4745
481	0.5363	0.4797
482	0.543	0.4859
483	0.551	0.4934
484	0.5603	0.5021
485	0.5713	0.5123
486	0.5839	0.5242
487	0.5983	0.5376
488	0.6143	0.5525
489	0.6319	0.5691
490	0.6511	0.5869
491	0.6716	0.6064
492	0.6945	0.6275
493	0.7185	0.6499
494	0.7437	0.6737
495	0.7702	0.6985
496	0.7975	0.724
497	0.8255	0.7502
498	0.8534	0.7765
499	0.8811	0.8019
500	0.9073	0.8267
501	0.9317	0.8495
502	0.9543	0.8707
503	0.9742	0.889
504	0.9906	0.9045
505	1.0037	0.9169
506	1.0136	0.9258
507	1.0197	0.9317
508	1.0227	0.9344
509	1.0229	0.9346
510	1.0209	0.9329
511	1.0177	0.9297
512	1.0137	0.9261
513	1.0099	0.9228
514	1.0069	0.9199
515	1.0053	0.9185
516	1.0061	0.9189
517	1.0088	0.9218
518	1.0145	0.9272
519	1.0231	0.9352
520	1.0351	0.9462
521	1.0496	0.9601
522	1.0678	0.9768
523	1.089	0.9969
524	1.1135	1.0202
525	1.1419	1.0465
526	1.1729	1.0757
527	1.2079	1.1081
528	1.2458	1.144
529	1.2869	1.1822
530	1.331	1.2237
531	1.3778	1.2675
532	1.4266	1.3129
533	1.477	1.3603
534	1.5287	1.4081
535	1.5799	1.456
536	1.6292	1.5023
537	1.6758	1.5457
538	1.7178	1.5852
539	1.7547	1.6198
540	1.7845	1.6471
541	1.8058	1.6672
542	1.818	1.6788
543	1.8213	1.6813
544	1.8146	1.6752
545	1.7987	1.6601
546	1.7743	1.6375
547	1.7423	1.6075
548	1.7043	1.5723
549	1.6626	1.533
550	1.6175	1.4914
551	1.5712	1.448
552	1.5254	1.4049
553	1.4804	1.3629
554	1.4378	1.323
555	1.398	1.2866
556	1.3626	1.253
557	1.3316	1.2244
558	1.3049	1.1996
559	1.2831	1.1792
560	1.2625	1.1599
561	1.2503	1.1483
562	1.2422	1.1411
563	1.2389	1.1378
564	1.24	1.1388
565	1.2458	1.1441
566	1.2554	1.1537
567	1.2703	1.1673
568	1.2895	1.1853
569	1.3132	1.2073
570	1.3413	1.2336
571	1.3733	1.2633
572	1.4086	1.2967
573	1.4482	1.3332
574	1.4894	1.3721
575	1.5322	1.4122
576	1.5762	1.4529
577	1.6185	1.4924
578	1.6591	1.5298
579	1.6955	1.5635
580	1.727	1.5934
581	1.7524	1.6168
582	1.7696	1.633
583	1.7778	1.6404
584	1.7757	1.6384
585	1.7634	1.627
586	1.7404	1.6048
587	1.7062	1.5732
588	1.6622	1.5322
589	1.6095	1.4825
590	1.549	1.4263
591	1.4824	1.3643
592	1.4109	1.2975
593	1.3362	1.2277
594	1.2594	1.1557
595	1.1825	1.0838
596	1.1068	1.0131
597	1.0311	0.9423
598	0.959	0.875
599	0.8901	0.8108
600	0.8249	0.75
601	0.7631	0.6921
602	0.705	0.6378
603	0.6519	0.5881
604	0.6028	0.542
605	0.5576	0.4998
606	0.516	0.4611
607	0.4783	0.4257
608	0.4437	0.3934
609	0.4121	0.3639
610	0.3833	0.3373
611	0.3574	0.3129
612	0.3339	0.2909
613	0.3124	0.271
614	0.2932	0.253
615	0.2759	0.2368
616	0.256	0.2222
617	0.2458	0.2088
618	0.233	0.1968
619	0.2214	0.1861
620	0.211	0.1764
621	0.2016	0.1678
622	0.1932	0.1598
623	0.1855	0.1526
624	0.1787	0.1462
625	0.1724	0.1403
626	0.1667	0.1351
627	0.1616	0.1302
628	0.1567	0.1258
629	0.1524	0.1218
630	0.1487	0.1183
631	0.145	0.1149
632	0.1418	0.1118
633	0.1388	0.109
634	0.1359	0.1065
635	0.1334	0.1042
636	0.131	0.1019
637	0.1287	0.1
638	0.1268	0.098
639	0.1248	0.0963
640	0.1231	0.0946
641	0.1213	0.093
642	0.1197	0.0916
643	0.1183	0.0902
644	0.117	0.089
645	0.1156	0.0879
646	0.1143	0.0866
647	0.1133	0.0855
648	0.1121	0.0845
649	0.111	0.0835
650	0.1101	0.0826
651	0.1091	0.0817
652	0.1082	0.0808
653	0.1073	0.0801
654	0.1066	0.0793
655	0.1057	0.0785
656	0.1049	0.0779
657	0.1042	0.0772
658	0.1036	0.0766
659	0.1028	0.0757
660	0.1022	0.0751
661	0.1015	0.0745
662	0.1009	0.0741
663	0.1004	0.0735
664	0.0998	0.0729
665	0.099	0.0723
666	0.0986	0.0717
667	0.0979	0.0713
668	0.0975	0.0709
669	0.097	0.0703
670	0.0964	0.0698
671	0.0959	0.0694
672	0.0956	0.069
673	0.0952	0.0685
674	0.0946	0.0681
675	0.0942	0.0677
676	0.0936	0.0674
677	0.0933	0.0669
678	0.0928	0.0665
679	0.0926	0.0661
680	0.0922	0.0657
681	0.0915	0.0652
682	0.0912	0.0649
683	0.0911	0.0646
684	0.0903	0.0641
685	0.0898	0.0635
686	0.0895	0.0632
687	0.0891	0.0629
688	0.0888	0.0625
689	0.0885	0.0622
690	0.088	0.062
691	0.0877	0.0616
692	0.0874	0.0613
693	0.0871	0.0611
694	0.0867	0.0608
695	0.0863	0.0606
696	0.0861	0.0602
697	0.0857	0.06
698	0.0855	0.0597
699	0.0852	0.0594
700	0.0849	0.0592
