# Supplementary material for: Data of microwave assisted extraction and conventional hot water extraction of Dendrobium Sonia ‘Earsakul’ orchid flower
Source: Data Brief. 2020 Jun 21;31:105906. doi: 10.1016/j.dib.2020.105906 (PMC7329924; doi:10.1016/j.dib.2020.105906)
Supplement: Supplementary file 2 [file mmc2.xlsx]

## Sheet: MAE, 543 nm
trt	Ratio	Power	Time	Absorbance	TAC
1	1:4	640	5	3.1475	25.747
1	1:4	640	5	3.134	26.4512
1	1:4	640	5	2.5338	24.7008
2	1:4	480	2	0.484	2.9223
2	1:4	480	2	0.482	3.0988
2	1:4	480	2	0.4933	3.22288
3	1:4	480	8	4.0955	25.5827
3	1:4	480	8	3.8928	23.0184
3	1:4	480	8	4.0618	20.6565
4	1:3	480	5	3.6305	24.6977
4	1:3	480	5	2.268	20.6846
4	1:3	480	5	3.1553	11.8729
5	1:4	640	5	4.9243	27.8704
5	1:4	640	5	3.0793	22.4364
5	1:4	640	5	2.7595	25.9853
6	1:3	640	2	0.6788	5.04306
6	1:3	640	2	0.967	4.86801
6	1:3	640	2	0.9298	3.82404
7	1:3	640	8	5.9925	37.8397
7	1:3	640	8	6.692	36.3702
7	1:3	640	8	8.6035	38.0895
8	1:4	640	5	4.2793	28.1376
8	1:4	640	5	3.0805	27.5313
8	1:4	640	5	4.3108	27.6212
9	1:5	480	5	2.4283	11.5222
9	1:5	480	5	1.681	11.4235
9	1:5	480	5	1.7695	11.2217
10	1:5	800	5	2.6945	19.855
10	1:5	800	5	2.5955	14.2608
10	1:5	800	5	2.2548	16.0476
11	1:5	640	2	0.6601	2.75339
11	1:5	640	2	0.483	2.91151
11	1:5	640	2	0.647	2.90561
12	1:5	640	8	3.2455	14.2942
12	1:5	640	8	4.1003	25.0004
12	1:5	640	8	2.91	26.9019
13	1:4	800	2	1.1853	7.91527
13	1:4	800	2	1.0565	4.492
13	1:4	800	2	0.8935	8.16575
14	1:4	800	8	9.725	46.5231
14	1:4	800	8	7.8365	48.2636
14	1:4	800	8	8.253	39.376
15	1:3	800	5	3.4403	21.6418
15	1:3	800	5	4.2848	20.4712
15	1:3	800	5	3.2815	19.6713
Extra	1:3	800	8	9.0882	50.3
Extra	1:3	800	8	8.5059	45.66
Extra	1:3	800	8	9.617	46.48

## Sheet: MAE, 583 nm
trt	Ratio	Power	Time	Absorbance	TAC
1	1:4	640	5	3.041	25.747
1	1:4	640	5	3.0135	26.4512
1	1:4	640	5	2.461	24.7008
2	1:4	480	2	0.4815	2.9223
2	1:4	480	2	0.4396	3.0988
2	1:4	480	2	0.4815	3.22288
3	1:4	480	8	3.9633	25.5827
3	1:4	480	8	3.7658	23.0184
3	1:4	480	8	3.915	20.6565
4	1:3	480	5	3.5233	24.6977
4	1:3	480	5	2.2158	20.6846
4	1:3	480	5	3.0338	11.8729
5	1:4	640	5	4.7418	27.8704
5	1:4	640	5	2.9783	22.4364
5	1:4	640	5	2.6688	25.9853
6	1:3	640	2	0.6763	5.04306
6	1:3	640	2	0.9365	4.86801
6	1:3	640	2	0.9005	3.82404
7	1:3	640	8	5.7578	37.8397
7	1:3	640	8	6.3613	36.3702
7	1:3	640	8	8.2715	38.0895
8	1:4	640	5	4.1243	28.1376
8	1:4	640	5	2.9735	27.5313
8	1:4	640	5	4.1625	27.6212
9	1:5	480	5	2.3663	11.5222
9	1:5	480	5	1.6335	11.4235
9	1:5	480	5	1.721	11.2217
10	1:5	800	5	2.629	19.855
10	1:5	800	5	2.517	14.2608
10	1:5	800	5	2.196	16.0476
11	1:5	640	2	0.6478	2.75339
11	1:5	640	2	0.4566	2.91151
11	1:5	640	2	0.6328	2.90561
12	1:5	640	8	3.0653	14.2942
12	1:5	640	8	3.9895	25.0004
12	1:5	640	8	2.8215	26.9019
13	1:4	800	2	1.173	7.91527
13	1:4	800	2	1.0335	4.492
13	1:4	800	2	0.8753	8.16575
14	1:4	800	8	9.4195	46.5231
14	1:4	800	8	7.597	48.2636
14	1:4	800	8	7.9775	39.376
15	1:3	800	5	3.314	21.6418
15	1:3	800	5	4.1108	20.4712
15	1:3	800	5	3.1695	19.6713
Extra	1:3	800	8	8.2863	50.3
Extra	1:3	800	8	8.9947	45.66
Extra	1:3	800	8	9.1501	46.48

## Sheet: HWE
Time	Absorbance at 543 nm			Absorbance at 583 nm
	Rep 1	Rep 2	Rep 3	Rep 1	Rep 2	Rep 3
10	0.7536	0.6962	0.709	0.7864	0.7346	0.7486
20	1.486	1.5578	1.5184	1.4882	1.5592	1.4628
30	2.137	2.2244	2.2004	2.116	2.1996	2.0018
40	2.485	2.5302	2.3844	2.4478	2.4914	2.4068
50	2.7746	2.8902	2.7194	2.727	2.836	2.7822
60	3.061	2.9698	2.9394	2.998	2.9086	2.8736
70	3.0012	3.099	3.1088	3.0202	3.0338	3.009
80	3.083	3.2056	3.2754	3.0156	3.0176	3.1064
90	3.2418	3.2442	3.2616	3.1656	3.1682	3.2348
100	3.2872	3.2882	3.3018	3.2088	3.2098	3.2398
110	3.3062	3.3786	3.3456	3.2286	3.2958	3.3012
120	3.3626	3.452	3.4632	3.2808	3.363	3.401
130	3.2812	3.4076	3.3528	3.204	3.3264	3.347
140	3.2145	3.276	3.2878	3.123	3.1986	3.2444
150	3.152	3.1994	3.1104	3.0828	3.1894	3.1502
160	3.245	3.2048	3.2088	3.0788	3.1881	3.1388
170	3.1958	3.1944	3.1684	3.0586	3.1644	3.1024
180	3.1632	3.1996	3.1186	3.0586	3.1322	3.0736
