# Supplementary material for: Data of microwave assisted extraction and conventional hot water extraction of Dendrobium Sonia ‘Earsakul’ orchid flower
Source: Data Brief. 2020 Jun 21;31:105906. doi: 10.1016/j.dib.2020.105906 (PMC7329924; doi:10.1016/j.dib.2020.105906)
Supplement: Supplementary file 3 [file mmc3.xlsx]

## Sheet: m.c.-Whole flower
Rep	Fresh wt. (g)	Dry wt. (g)	m.c. (%)		Heating condition:	Air temperature = 103ºC
1	9.8996	0.8107	91.8108
2	10.5426	0.9147	91.3238		Average m.c.:	91.9299	%
3	10.6402	0.8687	91.8357		Std. Dev.:	0.263791
4	10.3581	0.821	92.0738
5	11.6557	0.9083	92.2072
6	12.0172	0.9613	92.0006
7	10.6444	0.8559	91.9592
8	11.032	0.88	92.0232
9	10.9532	0.8479	92.2589
10	10.4148	0.8534	91.8059

## Sheet: m.c.-Petal
Rep	Fresh wt. (g)		Dry wt. (g)	m.c. (%)		Heating condition:	Air temperature = 103ºC
	Flower	Petal	Petal
1	22.1569	10.2671	0.9186	91.053		Average m.c.:	91.8885	%
2	24.6395	10.1473	0.8218	91.9013		Std. Dev.:	0.850327
3	22.33	9.504	0.8123	91.4531
4	25.489	10.0095	0.8475	91.533
5	21.3238	9.8734	0.781	92.0899
6	26.483	12.444	0.9515	92.3537
7	22.631	10.1843	0.9533	90.6395
8	22.9753	10.323	0.8257	92.0014
9	25.973	11.568	0.9123	92.1136
10	23.4867	10.2647	0.62	93.9599
11	20.083	9.394	0.782	91.6755
